# Supplementary material for: Toward AI-Assisted Greener Chiral HPLC: Predicting Efficient Enantioseparation–Mobile Phase (EES–MP) Profiles for MP SelectionA Lux Cellulose-1 Case Study
Source: Anal Chem. 2025 Dec 22;98(1):927–33. doi: 10.1021/acs.analchem.5c06117 (PMC12809703; doi:10.1021/acs.analchem.5c06117)
Supplement: Supplementary file 2 [file ac5c06117_si_002.xlsx]

## Sheet: YX matrixes
Stage	ID	Compound name	EES 30% ACN	EES 40% ACN	EES 50% ACN	EES 60% ACN	EES 70% ACN	EES 80% ACN	EES 90% ACN	EES 95% ACN	EES 98% ACN	C*X	C*XH	C*hA	C*a	C*H	C*C=O	C*A	C*XR	Mr	HBA	HBD	PSA	ST	abc	Abc	bc	Rbc	aRc	ARc	cRc	fARc	fRc	HRc	HaRc	HARc	Rc	RSc	sRSs	Bi	fsp3	C	N	O	S	Cl	F	CN	OH
			Y-matrix (non-scaled)									Initial X-matrix (without feature selection)
Learning stage (Tr, Va and IT)	1	Disopyramide	0	0	0	0	0	0	0	0	0	0	0	1	1	0	1	1	0	339.47	4	2	59	42.3	14	12	55	12	0	2	1	0	0	1	0	1	2	2	1	2.07	0.43	21	3	1	0	0	0	0	0
	2	Mexiletine	0	0	0	0	0	0	0	0	0	0	1	0	2	1	0	0	0	179.259	2	2	35	35	7	6	30	6	0	1	1	0	0	0	0	0	1	1	1	2.17	0.45	11	1	1	0	0	0	0	0
	3	Propafenone	0	0	0	0	0	0	0	0	0	0	1	0	2	1	0	0	0	341.44	4	2	59	44	14	12	53	12	0	2	2	0	0	0	0	0	2	2	1	1.57	0.38	21	1	3	0	0	0	0	1
	4	Bupropion	0	0	0	0	0	0	0	0	0	0	1	0	1	1	1	0	1	239.74	2	1	29	35.3	10	6	34	6	0	1	1	0	0	0	0	0	1	1	1	2.46	0.46	13	1	1	0	1	0	0	0
	5	Brompheniramine	0	0	0	0	0	0	0	0	0	0	0	1	1	1	0	2	0	319.24	2	0	16	43.1	8	12	39	12	0	2	1	0	0	1	0	1	2	2	1	1.72	0.31	16	2	0	0	0	0	0	0
	6	Carbinoxamine	0	0	0	0	0	0	0	0	0	0	0	1	0	1	0	1	1	290.1	3	0	25	43	9	12	40	12	0	2	1	0	0	1	0	1	2	2	1	1.88	0.31	18	2	1	0	0	0	0	0
	7	Chlorpheniramine	0	0	0	0	0	0	0	0	0	0	0	1	1	1	0	1	0	274.79	2	0	16	42.1	8	12	39	12	0	2	1	0	0	1	0	1	2	2	1	1.72	0.31	16	2	0	0	1	0	0	0
	8	Doxylamine	0	0	0	0	0	0	0	0	0	0	0	1	1	0	0	1	1	270.369	3	0	25	39.3	9	12	43	12	0	2	1	0	0	1	0	1	2	2	1	2	0.35	17	2	1	0	0	0	0	0
	9	Fexofenadine	0	0	0	0	0	0	0	0	0	0	1	0	1	1	0	1	0	501.656	5	3	81	52.4	22	18	79	24	1	3	3	0	0	1	1	0	4	4	1	1.2	0.41	32	1	4	0	0	0	0	2
	10	Bupivacaine	-1	0	0	0	0	0	0	0	0	0	0	0	1	1	1	0	1	288.43	3	1	32	41.6	16	6	50	12	1	1	1	0	0	1	1	0	2	2	1	1.82	0.61	18	2	1	0	0	0	0	0
	11	Mepivacaine	0	0	0	0	0	0	0	0	0	0	0	0	1	1	1	0	1	246.348	3	1	32	44	13	6	41	12	1	1	1	0	0	1	1	0	2	2	1	1.8	0.53	15	2	1	0	0	0	0	0
	12	Propanocaine	-1	0	0	0	0	0	0	0	0	0	0	0	1	1	0	1	1	311.418	3	0	29.54	41.1	12	12	49	12	0	2	2	0	0	0	0	0	2	2	1	1.88	0.35	20	1	2	0	0	0	0	0
	13	Bicalutamide	-1	0	0	0	0	0	0	0	0	0	1	0	2	0	1	0	0	430.37	6	2	116	58.2	18	12	44	12	0	2	2	0	0	0	0	0	2	2	1	1.96	0.22	18	2	4	1	0	4	1	1
	14	Acebutolol	0	0	0	0	0	0	0	0	0	0	1	0	2	1	0	0	0	336.426	6	3	88	43.2	18	6	52	6	0	1	1	0	0	0	0	0	1	1	1	2.42	0.56	18	2	4	0	0	0	0	1
	15	Atenolol	0	0	0	0	0	0	0	0	0	0	1	0	2	1	0	0	0	266.336	5	4	85	45	13	6	41	6	0	1	1	0	0	0	0	0	1	1	1	1.98	0.5	14	2	3	0	0	0	0	1
	16	Metoprolol	0	0	0	0	0	0	0	0	0	0	1	0	2	1	0	0	0	267.364	4	2	51	37.1	13	6	44	6	0	1	1	0	0	0	0	0	1	1	1	1.94	0.6	15	1	3	0	0	0	0	1
	17	Salbutamol	0	0	0	0	0	0	0	0	0	0	1	0	1	1	0	1	0	239.311	4	4	73	49.2	11	6	38	6	0	1	1	0	0	0	0	0	1	1	1	2.25	0.54	13	1	3	0	0	0	0	2
	18	Timolol	0	0	0	0	0	0	0	0	0	0	1	0	2	1	0	0	0	316.42	7	2	108	52.5	17	5	46	11	1	1	0	0	0	2	1	1	2	2	1	1.63	0.85	13	4	3	1	0	0	0	1
	19	Bambuterol	0	0	0	0	0	0	0	0	0	0	1	0	1	1	0	1	0	367.44	8	2	91	43.1	20	6	55	6	0	1	1	0	0	0	0	0	1	1	1	2.74	0.56	18	3	5	0	0	0	0	1
	20	Orciprenaline	0	0	0	0	0	0	0	0	0	0	1	0	1	1	0	1	0	211.258	4	4	73	52.5	9	6	32	6	0	1	1	0	0	0	0	0	1	1	1	2.18	0.45	11	1	3	0	0	0	0	1
	21	Terbutaline	0	0	0	0	0	0	0	0	0	0	1	0	1	1	0	1	0	225.284	4	4	73	50.1	10	6	35	6	0	1	1	0	0	0	0	0	1	1	1	2.38	0.5	12	1	3	0	0	0	0	1
	22	Felodipine	-1	-1	0	0	0	0	0	0	0	0	0	1	2	1	0	0	0	384.25	5	1	65	42.2	20	6	45	12	1	1	1	0	0	1	1	0	2	2	1	2.21	0.33	18	1	4	0	2	0	0	0
	23	Procyclidine	0	0	0	0	0	0	0	0	0	0	1	0	2	0	0	1	0	287.44	2	1	23	44.7	17	6	52	17	2	1	2	0	0	1	1	0	3	3	1	1.43	0.68	19	1	1	0	0	0	0	1
	24	Ethopropazine	-1	-1	0	0	0	0	0	0	0	0	0	0	2	1	0	0	1	312.472	2	0	32	42.9	12	12	48	16	1	2	2	0	3	1	1	0	3	1	3	1.73	0.37	19	2	0	1	0	0	0	0
	25	Promethazine	-1	-1	0	0	0	0	0	0	0	0	0	0	2	1	0	0	1	284.419	2	0	32	44.1	10	12	42	16	1	2	2	0	3	1	1	0	3	1	3	1.6	0.29	21	2	0	1	0	0	0	0
	26	Thioridazine	-1	-1	-1	0	0	0	0	0	0	0	0	0	2	1	0	0	1	370.57	2	0	57	58.7	16	12	54	22	2	2	2	0	3	2	2	0	4	2	1	1.3	0.43	21	2	0	2	0	0	0	0
	27	Trimeprazine	-1	-1	0	0	0	0	0	0	0	0	0	0	3	1	0	0	0	298.446	2	0	32	43.5	11	12	45	16	1	2	2	0	3	1	1	0	3	1	3	1.49	0.33	18	2	0	1	0	0	0	0
	28	Rabeprazol	0	0	0	0	0	0	0	0	0	0	0	1	1	0	0	0	0	359.443	6	1	96	72.7	11	16	48	16	0	3	1	2	2	2	0	2	3	2	1	1.28	0.33	18	3	3	1	0	0	0	0
	29	Nicotina	0	0	0	0	0	0	0	0	0	0	0	1	1	1	0	0	0	162.24	1	0	17.33	39.6	7	6	27	11	1	0	0	0	0	2	1	1	2	2	1	1.74	0.5	10	2	0	0	0	0	0	0
	30	Rivastigmina	0	0	0	0	0	0	0	0	0	0	0	0	1	1	0	1	1	250.342	3	0	33.98	36.9	12	6	40	6	0	1	1	0	0	0	0	0	1	1	1	2.44	0.5	14	2	2	0	0	0	0	0
	31	Flecainide	0	0	0	0	0	0	0	0	0	0	1	0	2	1	0	0	0	414.35	7	2	64.17	31.9	23	6	49	12	1	1	1	0	0	1	1	0	2	2	1	1.78	0.59	17	2	3	0	0	6	0	0
	32	Sotalol	0	0	0	0	0	0	0	0	0	0	1	0	1	1	0	1	0	272.36	4	3	83.01	50.6	12	6	38	6	0	1	1	0	0	0	0	0	1	1	6	2.26	0.5	12	2	3	1	0	0	0	1
	33	Fenoxaprop	0	0	0	0	0	0	0	0	0	0	0	0	1	1	0	0	1	333.72	8	0	84.62	56.4	9	16	37	16	0	3	2	2	2	1	0	1	3	2	1	1.32	0.12	16	1	5	0	1	0	0	1
	34	Silbutamine	-1	-1	-1	0	0	0	0	0	0	0	0	0	2	1	0	0	1	279.85	0	1	4.44	37.3	14	6	46	10	1	1	2	0	0	0	0	0	2	2	1	1.89	0.65	17	1	0	0	1	0	0	0
	35	Norfluoxetine	0	0	0	0	0	0	0	0	0	0	0	0	1	1	0	1	1	295.305	2	3	36.87	36	10	12	38	12	0	2	2	0	0	0	0	0	2	2	1	1.73	0.25	16	1	1	0	0	3	0	0
	36	Celiprolol	0	0	0	0	0	0	0	0	0	0	1	0	2	1	0	0	0	379.5	8	4	95.48	43.3	21	6	60	6	0	1	1	0	0	0	0	0	1	1	1	2.41	0.6	20	3	4	0	0	0	0	1
	37	Omeprazole	0	0	0	0	0	0	0	0	0	0	0	0	1	0	0	0	0	345.42	8	1	77.1	75.1	10	15	45	16	0	3	1	0	2	2	0	2	3	2	1	1.41	0.29	17	3	3	1	0	0	0	0
	38	Chortalidone	0	0	0	0	0	0	0	0	0	0	2	0	0	0	0	2	0	338.76	8	4	109.49	72.7	12	12	35	16	1	2	2	0	2	1	1	0	3	2	1	1.8	0.07	14	2	4	1	1	0	0	1
	39	Venlafaxine	0	0	0	0	0	0	0	0	0	0	0	0	2	1	0	1	0	277.41	4	2	33.9	41.1	15	6	48	12	1	1	2	0	0	0	0	0	2	2	1	2.03	0.65	17	1	2	0	0	0	0	1
	40	Pioglitazone	0	0	0	0	0	0	0	0	0	0	0	0	1	1	1	0	1	356.44	9	0	65.49	54.9	15	12	47	17	1	2	1	0	0	2	1	1	3	3	1	1.12	0.32	19	2	3	1	0	0	0	0
	41	Selegiline	-1	0	0	0	0	0	0	0	0	0	1	0	2	1	0	0	0	187.29	0	1	4.44	37.3	8	6	31	6	0	1	1	0	0	0	0	0	1	1	1	2.2	0.38	13	1	0	0	0	0	0	0
	42	Nuarimol	-1	0	0	0	0	0	0	0	0	0	1	0	0	0	0	3	0	314.74	1	4	46.01	54.3	6	18	36	18	0	3	2	0	0	0	0	1	3	3	5	1.83	0.06	17	2	1	0	1	1	0	1
	43	Lufenuron	-1	0	0	0	0	0	0	0	0	1	0	0	2	1	0	0	0	511.15	2	3	67.43	39.7	21	12	0	2	0	2	2	0	0	0	0	0	2	2	6	1.9	0.18	17	2	3	0	2	8	0	0
	44	Tebuconazole	-1	0	0	0	0	0	0	0	0	0	1	0	3	0	0	0	0	307.82	3	1	40.8	50.94	11	11	44	11	0	3	1	0	0	1	0	1	2	2	5	1.81	0.5	16	3	1	0	1	0	0	1
	45	Citalopram	0	0	0	0.2	0	0	0	0	0	0	0	0	1	0	0	2	1	324.392	3	0	36	49.9	14	12	47	16	1	2	2	0	2	1	1	0	3	2	1	1.59	0.35	20	2	1	0	0	1	1	0
	46	Clenbuterol	0.3	0	0	0	0	0	0	0	0	0	1	0	1	1	0	1	0	277.19	3	4	58	46.6	11	6	35	6	0	1	1	0	0	0	0	0	1	1	1	2.3	0.5	12	2	1	0	2	0	0	1
	47	Prilocaine	0.4	0	0	0	0	0	0	0	0	0	1	0	1	1	1	0	0	220.311	3	2	41	38.5	10	6	36	6	0	1	1	0	0	0	0	0	1	1	1	2.28	0.46	13	2	1	0	0	0	0	0
	48	Viloxazine	0.5	0.5	0	0	0	0	0	0	0	0	0	0	2	1	0	0	1	237.295	4	1	40	36.8	12	6	37	12	1	1	1	0	0	1	1	0	2	2	1	1.71	0.54	13	1	3	0	0	0	0	0
	49	Propranolol	0	0	0	0	0	0.3	0	0.5	0.4	0	1	0	2	1	0	0	0	259.343	3	2	41	42.7	9	11	41	11	0	2	2	2	2	0	0	0	2	1	2	1.54	0.38	16	1	2	0	0	0	0	1
	50	Isoprenaline	0.4	0.5	0	0	0	0	0	0	0	0	1	0	1	1	0	0	0	211.258	4	4	73	52.5	9	6	32	6	0	1	1	0	0	0	0	0	1	1	1	2.15	0.45	11	1	3	0	0	0	0	1
	51	Pantoprazol	0.6	0.6	0.5	0	0	0	0	0	0	0	0	1	1	0	0	0	0	383.37	7	1	106	73.5	12	16	43	16	0	3	1	2	2	2	0	2	3	2	1	1.52	0.25	16	3	4	1	0	2	0	0
	52	Chlorcyclizine	-1	-1	0.4	0.6	0.5	0	0	0	0	0	0	0	0	1	0	2	0	300.83	1	1	7.68	43.9	11	12	44	18	1	2	2	0	0	1	1	0	3	3	1	1.45	0.33	18	2	0	0	1	0	0	0
	53	Trimipramine	-1	-1	0.7	0.6	0.3	0	0	0	0	0	0	0	3	1	0	0	0	294.43	2	0	6	39.1	12	12	50	17	1	2	2	0	3	1	1	0	3	1	3	1.75	0.4	20	2	0	0	0	0	0	0
	54	Cetirizine	0	0	0	0	0.7	0	0	0	0	0	0	0	0	1	0	2	0	388.88	5	1	53	50.8	17	12	54	18	1	2	2	0	0	1	1	0	3	3	1	1.44	0.38	21	2	3	0	1	0	0	0
	55	Cinildipine	-1	-1	0.7	0.6	0.3	0	0	0	0	0	0	0	2	1	0	1	0	492.52	9	1	120	49.2	26	12	66	18	1	2	2	0	0	1	1	0	3	3	1	1.62	0.26	27	2	7	0	0	0	0	0
	56	Verapamil	-1	0.7	0.6	0.5	0	0	0	0	0	0	0	0	2	1	0	1	0	454.6	6	0	63.95	37.7	22	12	72	12	0	2	2	0	0	0	0	0	2	2	1	1.78	0.52	27	2	4	0	0	0	1	0
	57	Lansoprazol	0	0.7	0.6	0.5	0	0	0	0	0	0	0	1	1	0	0	0	0	369.36	4	1	67.87	68.9	11	16	41	16	0	3	1	2	2	2	0	2	3	2	1	1.33	0.25	16	3	2	1	0	3	0	0
	58	Imazalil	-1	-1	0.6	0.2	0.8	0	0	0	0	0	0	0	1	1	0	1	1	297.18	3	0	27.05	40.8	9	11	34	11	0	2	1	0	0	1	0	1	2	2	1	1.71	0.21	14	2	1	0	2	0	0	0
	59	Penconazole	-1	0.9	0.9	0.6	0.6	0.7	0.5	0.6	0	0	0	0	2	1	0	1	0	284.184	3	0	31	42.9	8	11	34	11	0	2	1	0	0	1	0	1	2	2	1	1.8	0.38	13	3	0	0	2	0	0	0
	60	Benalaxyl	-1	-1	1.2	0.8	0.9	0.9	0.5	0.6	0	0	0	0	1	1	1	0	0	325.401	4	0	47	44.5	13	12	48	12	0	2	2	0	0	0	0	0	2	2	1	2.05	0.3	20	1	3	0	0	0	0	0
	61	Flavanona	-1	-1	1	1.3	1	0.5	0	0	0	0	0	0	1	1	0	1	1	224.26	2	0	26.3	46	7	12	31	17	1	2	2	0	2	1	1	0	3	2	1	1.37	0.13	15	0	2	0	0	0	0	0
	62	Oxprenolol	0.8	1.3	0.5	0.9	0.6	0.6	0.4	0.8	0.2	0	1	0	2	1	0	0	0	265.353	4	2	55.3	36.5	13	6	42	6	0	1	1	0	0	0	0	0	1	1	1	2.12	0.47	15	1	3	0	0	0	0	1
	63	Dimetindene	1.4	0.8	0.4	1.1	0.7	0.5	0.6	0.5	0.3	0	0	1	1	1	0	1	0	292.426	2	0	17.33	43.9	12	12	48	16	1	2	2	0	2	1	0	1	3	2	1	1.69	0.35	20	2	0	0	0	0	0	0
	64	Mianserin	-1	-1	1.8	1.5	0.9	1.2	0.7	1.2	1	0	0	0	1	1	0	1	1	264.365	2	0	6	53.8	11	12	43	22	2	2	2	0	4	2	2	0	4	1	4	1.42	0.33	18	2	0	0	0	0	0	0
	65	Nomifensine	-1	1.8	0.9	0.6	0.7	0.8	0.5	0.6	0	0	0	0	1	1	0	2	0	238.327	2	2	29	46.6	8	12	38	17	1	2	2	0	2	1	1	0	3	2	1	1.74	0.25	16	2	0	0	0	0	0	0
	66	Hydroxyzine	-1	1.8	1.6	0.6	0.6	0.6	0	0	0	0	0	0	0	1	0	2	1	374.904	4	1	36	47.8	16	12	55	18	1	2	2	0	0	1	1	0	3	3	1	1.52	0.43	21	2	2	0	1	0	0	1
	67	Pindolol	1.1	1.3	1.5	1.6	1.4	2.2	1.7	1.7	1.4	0	1	0	2	1	0	0	0	248.321	4	3	57	47.5	9	10	39	10	0	2	1	2	2	1	0	1	2	1	2	1.6	0.43	14	2	2	0	0	0	0	1
	68	Orphenadrine	-1	2.2	2.3	2	1.7	0.7	1	1	0.6	0	0	0	0	1	0	2	1	269.381	2	0	12	38	9	12	44	12	0	2	2	0	0	0	0	0	2	2	1	1.94	0.33	18	1	1	0	0	0	0	0
	69	Hexaconazole	-1	2.5	1.4	1	0.9	1	0.6	0.9	0.7	0	1	0	2	0	0	1	0	314.2	4	1	51	46.1	10	11	38	11	0	2	1	0	0	1	0	1	2	2	1	2.03	0.43	14	3	1	0	2	0	0	1
	70	Vinclozoline	-1	-1	1.7	2.5	1.5	0.6	0.4	0	0	0	0	0	2	0	1	0	1	286.11	5	0	46.61	59.6	13	6	28	11	1	1	1	0	0	1	1	0	2	2	1	2.01	0.17	12	1	3	0	2	0	0	0
	71	Aminoglutethimide	2.1	2.7	2.4	1.8	1	1.4	1	1.5	1.2	0	0	0	2	0	1	1	0	232.28	4	3	72	46.7	12	6	34	12	1	1	1	0	0	1	1	0	2	2	1	2.08	0.38	13	2	2	0	0	0	0	1
	72	Myclobutanil	-1	2.8	3	2.1	1.7	1.9	1.2	1.7	1.2	0	0	0	3	0	0	1	0	288.775	4	0	54.5	44.7	10	11	38	11	0	2	1	0	0	1	0	1	2	2	1	2.03	0.4	15	4	0	0	1	0	1	0
	73	Oxacepam	-1	2.8	2.6	3.4	3	1.4	2.2	1.6	1.7	0	1	0	2	1	0	0	1	286.72	6	2	69.62	54.6	10	12	33	18	1	2	2	0	2	1	0	0	3	2	1	1.63	0.07	15	2	2	2	1	0	0	2
	74	Donepezil	-1	-1	2.5	3.4	2.7	1.7	1.5	1.2	1.3	0	0	0	2	1	1	0	0	379.5	6	1	39.97	45.2	19	12	60	22	2	2	3	0	2	1	1	0	4	3	1	1.19	0.46	24	1	3	0	0	0	0	0
	75	Loracepam	-1	3.8	2.5	3.9	3.5	1.6	2.2	1.4	1.5	0	1	0	0	1	1	0	1	321.16	5	2	61.69	56	11	12	33	18	1	2	2	0	0	1	1	0	3	2	1	1.59	0.07	15	2	2	0	2	0	0	1
	76	Metalaxyl	3.8	6	5.5	4.1	3.9	4.8	3.2	2.8	3.2	0	0	0	1	1	1	0	0	279.332	5	0	56	40.5	14	6	41	6	0	1	1	0	0	0	0	0	1	1	1	2.95	0.47	15	1	4	0	0	0	0	0
External test (ET)	s1	Fluoxetina	0	0	0	0	0	0	0	0	0	0	0	0	1	1	0	1	1	309.396	2	1	21	33	11	12	41	12	0	2	2	0	0	0	0	0	2	2	1	1.66	0.29	17	1	1	0	0	3	0	0
	s2	Lormetacepam	-1	3.9	3.7	3.8	2.9	1.5	1.7	1.1	1.1	0	1	0	0	1	1	0	0	355.18	3	1	52.9	51.6	12	12	36	18	1	2	2	0	2	1	1	0	3	2	1	1.87	0.12	16	2	2	0	2	0	0	1
[truncated: 24 more columns]
